# Supplementary material for: Bioinformatics analysis to identify potential biomarkers and therapeutic targets for ST-segment–elevation myocardial infarction-related ischemic stroke
Source: Front Neurol. 2022 Aug 11;13:894289. doi: 10.3389/fneur.2022.894289 (PMC9403764; doi:10.3389/fneur.2022.894289)
Supplement: Supplementary Table 1 — An Excel spreadsheet listing DEGs of STEMI and IS and co-DEGs. [file Table_1.XLSX]

## Sheet: GSE60993
	logFC	AveExpr	t	P.Value	adj.P.Val	B
MMP9	3.16565	11.3243	5.79709	4.08e-05	0.00370505	2.39506
ARG1	2.29734	7.97125	5.06999	0.000154969	0.00792033	1.09636
IL18R1	2.02946	8.56419	8.30459	7.06e-07	0.000526195	6.2691
IL1R2	1.88821	10.89	4.80915	0.000254378	0.0107146	0.613239
PGLYRP1	1.88653	10.3074	4.52314	0.000442061	0.0149953	0.0744679
GPR97	1.88496	9.64625	6.3313	1.6e-05	0.00218957	3.29992
MOSC1	1.87921	10.1125	6.29672	1.7e-05	0.00221617	3.24266
ECHDC3	1.87526	8.42858	4.64675	0.000347754	0.0129156	0.308383
QPCT	1.87102	11.629	8.93262	2.89e-07	0.000376443	7.09724
CA4	1.85204	9.94184	4.39817	0.000564362	0.0174168	-0.163551
VNN3	1.85001	10.0038	7.83512	1.42e-06	0.000655603	5.6146
PADI4	1.84543	12.3511	5.54087	6.47e-05	0.00491584	1.94596
IRS2	1.78873	9.02674	8.25235	7.62e-07	0.000526195	6.19781
MCEMP1	1.75368	10.7723	7.46679	2.5e-06	0.00086826	5.07895
CAMP	1.73178	10.7253	3.69481	0.00228722	0.040186	-1.52313
MANSC1	1.69051	8.51253	10.2321	5.23e-08	0.000186066	8.65157
LOC653117	1.68115	8.02124	8.80782	3.44e-07	0.000376443	6.93686
CYP4F3	1.67949	10.2857	7.79834	1.5e-06	0.000665541	5.56199
LOC642103	1.67874	8.59345	10.1562	5.75e-08	0.000186066	8.56624
CLEC4E	1.67591	7.95101	9.76015	9.54e-08	0.000186066	8.11061
CRISPLD2	1.64724	10.8665	5.51099	6.84e-05	0.00507156	1.89296
FOS	1.63808	9.36675	7.59873	2.03e-06	0.000796401	5.2731
ACSL1	1.6121	9.97827	9.71799	1.01e-07	0.000186066	8.06102
TGM3	1.61027	7.95587	5.61295	5.68e-05	0.00450248	2.07327
SLC26A8	1.60995	8.2091	7.84227	1.4e-06	0.000655603	5.6248
PHC2	1.60993	10.0324	5.32795	9.57e-05	0.00599567	1.56556
CLEC4D	1.56378	7.37604	4.63757	0.000353985	0.0130395	0.291071
S100A12	1.53972	10.4981	5.46793	7.4e-05	0.00529494	1.81636
ROPN1L	1.53213	9.41432	4.4056	0.000556203	0.0172565	-0.149363
PBEF1	1.53083	10.7635	6.63889	9.51e-06	0.00165361	3.8012
PANX2	1.52112	9.19517	5.49601	7.03e-05	0.00516708	1.86635
DUSP1	1.5173	12.8547	5.84746	3.73e-05	0.00352518	2.48221
MME	1.50996	11.4012	5.93838	3.17e-05	0.00317044	2.63857
LOC441268	1.47161	9.21937	3.90378	0.00150383	0.0312317	-1.1168
HMGB2	1.45005	8.80121	6.93548	5.83e-06	0.0013291	4.27086
RGS2	1.44458	13.1555	7.39396	2.8e-06	0.000891055	4.97068
IRAK3	1.43197	8.95198	8.13611	9.04e-07	0.000533636	6.03779
LOC642342	1.42963	7.88619	3.84426	0.00169418	0.0336882	-1.23242
DYSF	1.4229	11.6658	3.84365	0.00169627	0.0336884	-1.23361
FKBP5	1.41172	10.3863	6.5312	1.14e-05	0.00187063	3.62735
PYGL	1.39414	10.067	6.48703	1.23e-05	0.00190492	3.55552
CDA	1.36922	11.0149	4.20598	0.000824081	0.0216809	-0.532199
NOV	1.36329	7.77139	8.4004	6.14e-07	0.000488365	6.39888
USP10	1.36172	9.95874	5.14125	0.000135543	0.00725967	1.22687
IFRD1	1.34803	8.06282	5.01426	0.000172156	0.00855433	0.99385
FPRL1	1.34206	10.4492	5.32122	9.69e-05	0.00601453	1.55344
LTB4R	1.34099	8.38209	5.72751	4.62e-05	0.00399715	2.27406
HIST1H4H	1.33232	8.33866	5.71418	4.73e-05	0.0040527	2.2508
CEBPD	1.33127	12.8734	12.0887	5.96e-09	0.000118879	10.5476
SIPA1L2	1.3305	8.32993	5.74216	4.5e-05	0.00392003	2.2996
LOC652616	1.33015	9.71789	4.54278	0.000425482	0.0146972	0.111729
KCNJ15	1.32096	9.52825	8.99921	2.64e-07	0.000376443	7.18197
SLC11A1	1.31979	12.4551	5.41978	8.08e-05	0.00554884	1.73041
FBXL13	1.30534	7.6451	3.73712	0.00210067	0.0381193	-1.44079
TLR4	1.30488	9.16674	7.46138	2.52e-06	0.00086826	5.07093
HAL	1.30051	8.63043	8.72845	3.85e-07	0.000376443	6.8338
PROK2	1.29445	12.8089	4.3307	0.000644322	0.0184805	-0.292626
SLC37A3	1.29414	8.01021	3.99267	0.00125909	0.0282722	-0.94435
HECW2	1.29296	7.24985	7.04899	4.85e-06	0.00120934	4.44707
MGAM	1.29256	7.48318	9.95686	7.41e-08	0.000186066	8.33921
TCN1	1.28712	8.76227	3.8817	0.00157177	0.0320669	-1.15968
PFKFB3	1.28596	9.89687	6.91342	6.04e-06	0.00133623	4.23639
GCA	1.28528	12.514	4.44187	0.000518068	0.0166627	-0.0801564
FRAT1	1.27971	9.30443	8.81682	3.4e-07	0.000376443	6.9485
CEACAM4	1.27925	8.06865	6.22295	1.93e-05	0.00238224	3.11988
CD55	1.27581	9.52553	4.85773	0.000231804	0.0101854	0.703843
STX3A	1.26944	10.3516	6.8238	7e-06	0.00140226	4.09559
CKAP4	1.26412	11.0067	5.82712	3.86e-05	0.00362825	2.44707
MEGF9	1.26384	7.48593	7.9218	1.24e-06	0.000632884	5.73779
PELI1	1.25602	10.1579	3.8853	0.00156048	0.0319905	-1.15269
NALP12	1.23793	11.3319	6.07753	2.48e-05	0.00281656	2.87546
STK17B	1.23632	9.05691	6.34202	1.57e-05	0.00218957	3.31763
B4GALT5	1.23555	10.6894	6.7219	8.28e-06	0.0014842	3.934
SIGLEC5	1.23517	9.08708	4.25147	0.00075323	0.0204078	-0.444696
HIP1	1.23041	8.06155	6.02367	2.73e-05	0.00297057	2.78412
NDST1	1.22838	8.07801	4.9087	0.000210333	0.00967979	0.798608
ABHD5	1.22565	8.89042	5.61285	5.68e-05	0.00450248	2.07309
LMNB1	1.22352	8.31972	6.74172	8.02e-06	0.00144639	3.96556
CECR6	1.21688	8.42799	3.95301	0.00136283	0.0295857	-1.02125
SLC22A15	1.21341	8.02943	7.55551	2.18e-06	0.000802095	5.20978
ALOX5AP	1.20782	14.211	9.8528	8.46e-08	0.000186066	8.21885
GAB2	1.20431	9.56437	10.0418	6.65e-08	0.000186066	8.43653
LILRA2	1.20233	10.9908	8.41097	6.05e-07	0.000488365	6.41312
NCF1	1.19418	12.7212	4.39449	0.000568449	0.017445	-0.170582
CPD	1.19398	9.33426	6.28041	1.75e-05	0.00223859	3.21558
HMFN0839	1.18492	9.37964	7.2576	3.47e-06	0.000977575	4.76583
KIAA0319L	1.18123	8.89829	4.37102	0.000595245	0.0177961	-0.215456
LOC654053	1.17969	7.6125	5.43861	7.81e-05	0.00542634	1.76407
NFIL3	1.17912	8.19667	7.58745	2.07e-06	0.000798114	5.25661
TP53I11	1.17802	7.89282	3.73316	0.00211749	0.0382607	-1.44851
GPR177	1.17776	9.73641	4.16444	0.000894737	0.0228544	-0.612244
IL18RAP	1.17568	10.9113	4.35293	0.000616769	0.0181304	-0.250058
NCF4	1.17556	12.1001	5.36014	9.02e-05	0.00582416	1.62349
LOC283547	1.17288	7.00514	4.37678	0.000588548	0.0177693	-0.204433
RBP7	1.16657	9.16972	6.08608	2.45e-05	0.00279153	2.88992
SAP30	1.16301	7.68186	4.12733	0.000963085	0.023937	-0.68385
SLC40A1	1.16025	9.79063	3.84034	0.00170755	0.0338332	-1.24004
ANPEP	1.15995	10.6632	4.0124	0.00121051	0.0275709	-0.906131
CHST13	1.15894	9.66214	4.76724	0.000275675	0.0112575	0.534847
CSTA	1.15323	8.04535	8.19757	8.26e-07	0.000526195	6.12263
LOC349114	1.14836	10.6402	4.30531	0.000677349	0.0190414	-0.341308
BMX	1.14777	7.00573	5.32423	9.64e-05	0.00599567	1.55887
BST1	1.14509	8.66586	8.75936	3.68e-07	0.000376443	6.87403
FLJ22662	1.14214	12.3204	6.9711	5.5e-06	0.00128451	4.32637
EMR3	1.13916	9.7736	4.90852	0.000210405	0.00967979	0.798271
IL8RA	1.13709	10.9073	4.15913	0.000904201	0.0230038	-0.622479
RRAGD	1.13662	9.64066	5.61013	5.71e-05	0.00451065	2.06831
TREM1	1.13485	8.21759	4.61426	0.000370333	0.0135368	0.247055
NCF1C	1.13233	12.4015	4.43162	0.000528565	0.0168836	-0.0997023
HIST2H2BE	1.13082	8.92319	4.04776	0.00112816	0.026699	-0.837662
KIAA1026	1.12763	7.23346	3.63859	0.00256123	0.0431813	-1.63255
ORF1-FL49	1.12505	9.95414	3.82266	0.00176917	0.0346789	-1.27441
PDLIM7	1.12374	9.62706	3.75207	0.00203853	0.0375542	-1.41172
ST6GALNAC2	1.12239	7.35296	4.93199	0.000201219	0.00937586	0.84179
NCF1B	1.11942	9.02545	3.86394	0.00162869	0.0328853	-1.19419
LBR	1.11831	8.75036	5.7077	4.79e-05	0.00407409	2.23947
NRBF2	1.11637	10.3779	5.04086	0.000163717	0.00828059	1.04283
RTN3	1.10886	11.2966	8.75043	3.73e-07	0.000376443	6.86242
MMP25	1.1087	12.0953	4.59413	0.000385074	0.0137594	0.209001
KRT23	1.10845	8.58697	3.52951	0.00319097	0.0497435	-1.84481
LOC399744	1.10782	9.70542	3.77398	0.00195075	0.036735	-1.36908
C1QR1	1.1076	11.3901	4.93344	0.000200663	0.00937586	0.844488
LENG4	1.10697	11.2335	4.12495	0.000967645	0.023994	-0.688444
C5AR1	1.10225	11.3517	5.59127	5.91e-05	0.00462453	2.03507
FKBP9L	1.09978	7.15636	6.61415	9.91e-06	0.00170425	3.76142
CDK5R1	1.09719	8.35481	4.10759	0.00100159	0.0245487	-0.721978
TM6SF1	1.09202	9.09389	6.37458	1.49e-05	0.00215771	3.37132
REPS2	1.09127	9.79435	4.00026	0.00124016	0.0279955	-0.929638
C13orf18	1.08386	8.94435	5.4154	8.15e-05	0.00554884	1.72257
Rgr	1.08028	10.2446	4.23239	0.000782159	0.0209904	-0.481382
CR1	1.08013	7.60125	8.43644	5.83e-07	0.000488365	6.44739
C20orf3	1.07553	9.90095	6.87352	6.45e-06	0.00134883	4.17386
C19orf35	1.0712	7.48963	4.88742	0.000219035	0.00993603	0.759083
LOC652878	1.06939	9.6257	5.46458	7.44e-05	0.00529494	1.81041
TMEM91	1.06911	10.7924	5.21106	0.000118952	0.00680058	1.35406
SLC22A4	1.06852	8.97737	3.76228	0.00199712	0.0372458	-1.39184
FAM126B	1.06752	9.32644	4.07533	0.00106793	0.0257772	-0.784333
CXCL16	1.06628	10.7549	5.40133	8.36e-05	0.00558343	1.69738
OPLAH	1.06392	7.30639	4.7493	0.000285347	0.0114684	0.501224
EGFL5	1.06213	8.00862	4.13762	0.000943617	0.0236518	-0.663987
CREB5	1.05786	10.0704	3.60522	0.00273932	0.044904	-1.6975
RNF149	1.05687	12.8464	5.13663	0.000136723	0.00727695	1.21842
AQP9	1.05456	13.3604	5.58279	6e-05	0.00468191	2.0201
TMEM71	1.04985	11.795	3.7959	0.00186677	0.0358953	-1.32645
LRG1	1.04884	10.2375	4.42972	0.000530533	0.0169139	-0.103324
CMTM2	1.04792	12.6665	3.90171	0.00151005	0.0313354	-1.12081
SDCBP	1.04638	11.0095	4.31863	0.000659811	0.0187346	-0.31576
ZDHHC18	1.03989	11.195	4.88578	0.000219723	0.00994204	0.756027
FPR1	1.03698	13.9692	4.36354	0.00060405	0.0179319	-0.22976
VMD2	1.03534	9.38423	5.33533	9.44e-05	0.00597611	1.57886
VNN2	1.03504	13.2232	9.70591	1.02e-07	0.000186066	8.04676
TLR2	1.03475	7.70323	4.05816	0.00110504	0.0263492	-0.817538
ACOX1	1.03361	8.53139	8.09664	9.58e-07	0.000539192	5.98303
MXD1	1.02917	12.3361	5.49431	7.05e-05	0.00516824	1.86332
BPI	1.02296	7.50814	5.44702	7.69e-05	0.00535793	1.77907
C12orf35	1.0224	10.2398	3.73986	0.00208915	0.0379915	-1.43547
HIST2H2AA3	1.02221	11.4345	4.49787	0.000464386	0.0155045	0.0264487
RAB27A	1.01779	9.48847	4.60294	0.000378549	0.0136412	0.225662
NQO2	1.01616	8.63171	3.57568	0.00290734	0.0467545	-1.75499
TSEN34	1.01406	11.6419	6.84754	6.73e-06	0.00137016	4.133
GALNAC4S-6ST	1.01378	12.0351	8.82931	3.34e-07	0.000376443	6.96462
BCL3	1.01256	9.43569	5.97144	2.99e-05	0.00310454	2.69512
SULF2	1.00789	9.15243	6.88173	6.36e-06	0.00134883	4.18674
LOC648394	1.00784	9.07227	5.17632	0.000126928	0.00700474	1.29084
CD58	1.0075	9.36025	3.99427	0.00125508	0.028207	-0.941251
SULT1A2	1.00724	8.21844	5.85735	3.66e-05	0.00348958	2.49929
HSDL2	1.00655	8.35587	6.33184	1.6e-05	0.00218957	3.3008
APAF1	1.0049	10.1885	5.72873	4.61e-05	0.00399715	2.27618
DIRC2	1.00385	8.97137	7.69891	1.74e-06	0.000752141	5.41882
F5	1.00359	8.31459	3.92277	0.00144775	0.0305407	-1.07992
FLJ25084	1.00259	8.235	4.29487	0.000691429	0.0192685	-0.361343
PLAUR	1.00069	10.2299	5.4503	7.64e-05	0.00535168	1.78494
FLT3LG	-1.00107	8.6502	-8.26053	7.53e-07	0.000526195	6.20899
NKG7	-1.0084	13.7283	-7.89022	1.3e-06	0.000650681	5.69303
MGC2463	-1.00889	9.73326	-5.59183	5.9e-05	0.00462453	2.03605
LOC642989	-1.01437	9.00451	-3.95031	0.00137021	0.0296671	-1.02649
LAT	-1.01467	9.47821	-7.00751	5.19e-06	0.00126513	4.38291
BIN1	-1.01727	11.0038	-4.28755	0.000701467	0.0194169	-0.375378
NCALD	-1.02406	9.00648	-10.6511	3.12e-08	0.000186066	9.11065
ITM2A	-1.02782	11.4658	-5.80013	4.06e-05	0.00369814	2.40034
GPR56	-1.03118	10.8336	-3.64472	0.00252985	0.0429366	-1.62063
GIMAP5	-1.03388	11.1581	-7.35923	2.96e-06	0.000906043	4.91876
IL2RB	-1.03685	10.119	-4.39066	0.000572737	0.0175343	-0.177903
ADA	-1.0398	9.62679	-8.92663	2.92e-07	0.000376443	7.08959
PYHIN1	-1.04284	9.31009	-5.50302	6.94e-05	0.00511607	1.87881
BOLA2	-1.0458	11.1024	-4.01765	0.0011979	0.0274413	-0.895957
GPR114	-1.04833	8.77363	-6.99159	5.32e-06	0.00126513	4.35821
CD8A	-1.05381	10.9312	-3.69317	0.00229481	0.0402081	-1.52633
PLEKHF1	-1.07957	9.84301	-8.69101	4.06e-07	0.000382143	6.7849
ZAP70	-1.0953	9.7533	-6.99746	5.27e-06	0.00126513	4.36732
KSP37	-1.09808	11.5554	-3.92034	0.00145481	0.030639	-1.08465
CDC25B	-1.09916	10.9319	-6.12375	2.29e-05	0.00265632	2.95349
SBK1	-1.0992	9.15633	-7.79031	1.52e-06	0.000665541	5.55048
CD3D	-1.10025	11.9891	-6.25086	1.84e-05	0.0023151	3.16644
ITGB7	-1.10535	10.6459	-5.27524	0.000105556	0.00628113	1.47042
MATK	-1.11945	10.4397	-5.07333	0.000153996	0.00791476	1.10249
GZMM	-1.14805	9.49897	-5.0699	0.000154995	0.00792033	1.09619
OLIG2	-1.16793	7.05128	-4.33483	0.000639113	0.0184229	-0.284719
EDG8	-1.1746	9.71075	-6.28115	1.74e-05	0.00223859	3.21681
GZMH	-1.18315	11.968	-6.00484	2.82e-05	0.00300331	2.75207
GZMA	-1.20693	11.4698	-3.88743	0.00155383	0.0319571	-1.14854
LOC647450	-1.21363	10.8111	-3.55667	0.0030209	0.0480042	-1.79197
GNLY	-1.22206	12.9047	-4.03258	0.00116279	0.0271509	-0.867048
CD52	-1.23527	13.3878	-4.02175	0.00118816	0.0273804	-0.888021
KLRB1	-1.23558	11.4348	-4.22902	0.000787388	0.0210862	-0.487868
LOC652493	-1.27636	11.0919	-3.90998	0.00148526	0.031049	-1.10475
KLRG1	-1.27692	10.0963	-4.0428	0.00113937	0.0268323	-0.847271
EOMES	-1.32727	9.90448	-6.50698	1.19e-05	0.00189335	3.58799
CLC	-1.46197	12.3484	-4.78895	0.000264423	0.0109031	0.575478
GZMK	-1.55161	10.7536	-4.85436	0.000233301	0.0102082	0.697567

## Sheet: GSE16561
	logFC	AveExpr	t	P.Value	adj.P.Val	B
ID3	-1.05267	-0.0217091	-8.19195	1.50394e-11	5.28067e-08	16.0185
GRAP	-1.04274	-0.0394288	-7.25942	6.59048e-10	4.70864e-07	12.4139
ARG1	1.71169	0.399364	7.18384	8.94789e-10	5.40927e-07	12.1221
CD6	-1.0858	-0.0314891	-7.14789	1.03482e-09	5.56556e-07	11.9833
MAL	-1.16904	0.0160382	-7.08183	1.35155e-09	6.44295e-07	11.7285
C16orf30	-1.06527	0.125567	-7.05291	1.51905e-09	6.5623e-07	11.617
ITK	-1.02383	0.120679	-7.01309	1.78398e-09	7.36427e-07	11.4636
CD79B	-1.25212	0.177795	-6.87111	3.16268e-09	1.06818e-06	10.9171
CRISPLD2	1.08568	0.0825093	6.4993	1.40682e-08	2.72219e-06	9.49263
TNFRSF25	-1.02384	0.0430323	-6.48328	1.4998e-08	2.87219e-06	9.43161
PASK	-1.04579	0.257773	-6.11128	6.57992e-08	7.3816e-06	8.02175
IL7R	-1.0732	-0.0573387	-6.10784	6.66994e-08	7.3816e-06	8.00879
MMP9	1.38348	0.165057	5.8594	1.77184e-07	1.39942e-05	7.07913
VPREB3	-1.24619	0.119706	-5.73482	2.88101e-07	1.9642e-05	6.61507
CCR7	-1.37467	-0.235639	-5.66175	3.82658e-07	2.39335e-05	6.34496
LEF1	-1.02651	-0.0228997	-5.58395	5.17097e-07	2.87307e-05	6.06038
NELL2	-1.05345	0.0952719	-5.4236	9.5806e-07	4.42709e-05	5.47227
S100A12	1.19695	-0.185729	5.37815	1.13987e-06	5.01827e-05	5.30949
CA4	1.11137	0.169963	5.03562	4.15669e-06	0.000131143	4.07977
CD79A	-1.02172	0.208185	-4.91753	6.44731e-06	0.000182569	3.66741
AKAP7	1.05749	0.219437	4.45812	3.41561e-05	0.000640245	2.09469
HLA-DQB1	-1.16589	-0.0689395	-4.44682	3.55551e-05	0.000661133	2.05282
GZMK	-1.01369	0.0110407	-4.23011	7.60588e-05	0.00119036	1.3386
FCGR3B	1.03803	-0.0188378	3.80208	0.000323208	0.00375563	-0.0122303
APOBEC3A	1.10105	0.0857945	3.78844	0.000338016	0.00389494	-0.0538508
LY96	1.07869	-0.130432	3.7169	0.00042694	0.0046325	-0.270615
ORM1	1.16947	0.167494	3.60356	0.000615046	0.00613593	-0.608607
FTHL11	1.0232	0.0424644	3.04732	0.00335596	0.0229361	-2.15669
RIS1	1.02572	0.180761	3.04387	0.00338971	0.0230943	-2.17197

## Sheet: co-DEGs
	IS	STEMI
Genes	logFC	logFC
MMP9	1.38348	3.16565
ARG1	1.71169	2.29734
CA4	1.11137	1.85204
CRISPLD2	1.08568	1.64724
S100A12	1.19695	1.53972
GZMK	-1.01369	-1.55161
